# Supplementary material for: Mucoadhesive and Rheological Studies on the Co-Hydrogel Systems of Poly(Ethylene Glycol) Copolymers with Fluoroalkyl and Poly(Acrylic Acid)
Source: Polymers (Basel). 2021 Jun 12;13(12):1956. doi: 10.3390/polym13121956 (PMC8231137; doi:10.3390/polym13121956)
Supplement: Supplementary file 1 [file polymers-13-01956-s001.zip]

Archive with 1 entries (1 files):
- polymers-1205195-supplementary.pdf
